# Supplementary material for: Systematic Review: Strategies for Improving HIV Testing and Detection Rates in European Hospitals
Source: Microorganisms. 2024 Jan 25;12(2):254. doi: 10.3390/microorganisms12020254 (PMC10892502; doi:10.3390/microorganisms12020254)
Supplement: Supplementary file 1 [file microorganisms-12-00254-s001.zip]

Archive with 6 entries (5 files):
- microorganisms-2814635-supplementary/
- microorganisms-2814635-supplementary/S1 PICO.pdf
- microorganisms-2814635-supplementary/S2 Full search.pdf
- microorganisms-2814635-supplementary/S3 PRISMA checklist.pdf
- microorganisms-2814635-supplementary/S4 RCT risk of bias tool.pdf
- microorganisms-2814635-supplementary/S5 ROBINS-I.pdf
